# Supplementary material for: Metasurfaces as Energy Valves for Sustainable Energy Management
Source: Micromachines (Basel). 2022 Oct 18;13(10):1769. doi: 10.3390/mi13101769 (PMC9609501; doi:10.3390/mi13101769)
Supplement: Supplementary file 1 [file micromachines-13-01769-s001.zip]

Archive with 1 entries (1 files):
- micromachines-1953264-supplementary.pdf
